# Supplementary material for: Herpes Simplex Virus Type 1 Infection Induces the Formation of Tunneling Nanotubes
Source: Microorganisms. 2023 Jul 28;11(8):1916. doi: 10.3390/microorganisms11081916 (PMC10456791; doi:10.3390/microorganisms11081916)
Supplement: Supplementary file 1 [file microorganisms-11-01916-s001.zip]

Archive with 1 entries (1 files):
- microorganisms-2435893-supplementary.pdf
